# Supplementary material for: RNAIII is linked with the pentose phosphate pathway through the activation of RpiRc in Staphylococcus aureus
Source: mSphere. 2024 Apr 9;9(5):e00348-23. doi: 10.1128/msphere.00348-23 (PMC11237564; doi:10.1128/msphere.00348-23)
Supplement: Table S1 — mRNAs enriched by affinity purification. [file msphere.00348-23-s0002.xlsx]

## Sheet: MS2 vs RNAIII 
Table S1. List of RNAs sequences enriched by MAPS using MS2-RNAIII as bait.
RNA fold change and P-values were calculated from three independent experiments. The cut-off of enrichment and the P-value were fixed at 6 and <0.02, respectively. Already known RNAIII targets are in bold.
id	Gene name	Product	RNA fold change	pval
SAOUHSC_00071	sirC	Iron ABC transporter permease	17.82	3.87741e-06
SAOUHSC_00156	_	Uncharacterized protein	8.41	0.00361276
SAOUHSC_00617	_	Uncharacterized protein	36.44	6.62044e-10
SAOUHSC_00620	sarA	accessory regulator A	12.98	2.92312e-05
SAOUHSC_00647	_	hypothetical protein	9.46	4.43436e-05
SAOUHSC_00674	sarX	accessory regulator X	14.64	0.000244468
SAOUHSC_00694	mgrA	HTH-type transcriptional regulator MgrA	36.9	0.000142787
SAOUHSC_00812	clfA	clumping factor A	12.16	2.36714e-06
SAOUHSC_00826	_	Uncharacterized protein	15.7	3.87741e-06
SAOUHSC_00935	trfA	adaptor protein MecA	28.43	0.00361276
SAOUHSC_00947	fabI	enoyl-(acyl carrier protein) reductase	6.53	0.00696387
SAOUHSC_01024	graF	glycopeptide resistance-associated gene F	443.75	1.01386e-07
SAOUHSC_01025	auxA	auxiliary factor A	14.73	0.0107866
SAOUHSC_01050	auxB	auxiliary factor B	16.21	0.00127118
SAOUHSC_01121	hla	alpha-hemolysin	7.9	0.0138146
SAOUHSC_01153	_	Pyridoxal phosphate homeostasis protein	37.32	0.000654817
SAOUHSC_01154	sepF	cell division protein F	27.05	0.00422134
SAOUHSC_01174	_	Uncharacterized protein	57.05	6.57253e-05
SAOUHSC_01181	_	Uncharacterized protein	14.11	0.000232778
SAOUHSC_01197	plsX	glycerol-3-phosphate acyltransferase	15.41	0.00927232
SAOUHSC_01246	infB	translation initiation factor IF-2	8.01	0.00290042
SAOUHSC_01263	rny/cvfA	RNAse Y	18.58	0.00122385
SAOUHSC_01462	gpsB	cell division protein	39.78	2.11571e-05
SAOUHSC_01463	_	Uncharacterized protein	16.47	0.00498133
SAOUHSC_01464	_	Uncharacterized protein	48.95	0.0058598
SAOUHSC_01730	csbD	Uncharacterized conserved protein YjbJ	37.27	2.83828e-05
SAOUHSC_01818	ald2	alanine dehydrogenase	6.34	0.00283229
SAOUHSC_01879	rot	virulence factor regulator protein	10.17	0.000199268
SAOUHSC_01882	_	Uncharacterized protein	8.93	0.00632424
SAOUHSC_01918	_	Uncharacterized protein	12.84	0.00394089
SAOUHSC_01919	_	Uncharacterized protein	13.88	0.000131696
SAOUHSC_02019	_	autolysin like	29.7	7.14859e-09
SAOUHSC_02092	ampS	aminopeptidase PepS	31.19	0.0187469
SAOUHSC_02167	scn	Staphylococcal complement inhibitor	21.53	2.58179e-05
SAOUHSC_02259	_	CN hydrolase domain-containing protein	10.7	0.0100552
SAOUHSC_02261	agrB	accessory gene regulator B	9.8	3.99116e-05
SAOUHSC_02366	fbaA	fructose biphosphate aldolase	24.47	2.35915e-08
SAOUHSC_02419	sepA	Multidrug resistance efflux pump	115.57	0.00722898
SAOUHSC_02444	opuD2	glycine betaine transporter	6.36	0.00492828
SAOUHSC_02589	rpiRc	phosphosugar-binding transcriptional regulator, rpiRc	112.98	0.000112833
SAOUHSC_02604	_	Uncharacterized protein	15.12	1.44701e-05
SAOUHSC_02636	tcaR	transcriptional regulator TcaR	22.95	0.00580774
SAOUHSC_02656	_	Uncharacterized protein	32.57	9.62094e-07
SAOUHSC_02663	_	Uncharacterized protein	59.05	0.000112833
SAOUHSC_02703	gpmA	2,3-bisphosphoglycerate-dependent phosphoglycerate mutase	14.71	0.000157726
SAOUHSC_02803	fnbA	fibronectin binding protein A	23.28	0.0100552
SAOUHSC_02849	cidC	pyruvate oxidase	17.2	2.68622e-06
SAOUHSC_02850	cidB	Holin-like protein CidB	37.26	1.0904e-05
SAOUHSC_02885	oatA	O-acetyltransferase	15.29	0.00115616
SAOUHSC_02923	_	Uncharacterized protein	45.24	0.00166987
SAOUHSC_02994	_	Uncharacterized protein	22.41	5.89424e-07
SAOUHSC_03006	gehA	lipase	8.47	1.88348e-05
SAOUHSC_03035	_	Uncharacterized protein	8.81	0.000157726
