# Supplementary material for: RNAIII is linked with the pentose phosphate pathway through the activation of RpiRc in Staphylococcus aureus
Source: mSphere. 2024 Apr 9;9(5):e00348-23. doi: 10.1128/msphere.00348-23 (PMC11237564; doi:10.1128/msphere.00348-23)
Supplement: Table S2 — Strains, plasmids, and primers used in this study. [file msphere.00348-23-s0003.xlsx]

## Sheet: Strains
Table S2. List of strains, plasmids and primers used in this study.
Strains	Relevant characteristics	References
RN4220	Restriction-defective derivative of 8325-4	(Kreiswirth et al., 1983)
HG003	tcar and rsbU restored strain 8325, lysogenic for phages f11, f12, and f13	(Herbert et al., 2010)
HG003DrnaIII	HG003 deleted for rnaIII by homologous recombination	This study
HG003::rpiRc-Flag	HG003 containing an in-frame fusion of a nucleotide sequence encoding a Flag tag at the 3‘ end of the chromosomal rpiRc gene	This study
HG003DrnaIII:: rpiRc-Flag	HG003rnaIII containing an in-frame fusion of a nucleotide sequence encoding a Flag tag at the 3‘ end of the chromosomal rpiRc gene	This study
HG003DrpiRc	HG003 deleted for rpiRc by homologous recombination	This study
HG003DrnaIII::DrpiRc	HG003 deleted for rnaIII and rpiRc by homologous recombination	This study
Herbert,S., Ziebandt,A.-K., Ohlsen,K., Schäfer,T., Hecker,M., Albrecht,D., Novick,R. and Götz,F. (2010) Repair of global regulators in Staphylococcus aureus 8325 and comparative analysis with other clinical isolates. Infect Immun, 78, 2877–2889.
Kreiswirth,B.N., Löfdahl,S., Betley,M.J., O’Reilly,M., Schlievert,P.M., Bergdoll,M.S. and Novick,R.P. (1983) The toxic shock syndrome exotoxin structural gene is not detectably transmitted by a prophage. Nature, 305, 709–712.

## Sheet: Plasmids
Plasmids	Relevant characteristics	References
pRMC2	Shuttle vector, Cmr (cat194), pC194 replicon, anhydrotetracycline-inductible promoter	(Corrigan and Foster, 2009)
pRMC2-ms2	pRMC2 with ms2 tag	This study
pRMC2-ms2-rnaIII	pRMC2 with rnaIII fused to ms2 tag	This study
pICS3	Shuttle vector, Cmr (cat194), pC194 replicon	(Ivain et al, 2017)
pICS3-rnaIII	pICS3 with rnaIII;endogenous promoter	This study
pICS3-PamiA-rnaIII	pICS3 with rnaIII; PamiA promoter	This study
pICS3-PamiA-d60rnaIII	pICS3 with rnaIII deleted of its rpiRc mRNA interaction domain, PamiA promoter	This study
pICS3-d60rnaIII	pICS3 with rnaIII deleted of its rpiRC mRNA interaction domain, endogenous promoter	This study
pICS3-PtufA-rnaIII	pICS3 with rnaIII; PtufA promoter	This study
pICS3-rpiRc	pICS3 with rpiRc;endogenous promoter	This study
pCN33	Shuttle vector, Emr (ermC), pT181 cop-wt repC	(Charpentier et al. , 2004)
pCN33-PamiA-rnaIII	pICN33 with rnaIII, PamiA promoter	This study
pCN33-PtufA-rpiRc-gfp	pCN33 with the 5'UTR of rpiRcfused to gfp, PtufA promoter	This study
pCN33-PtufA-44rpiRc-gfp	pCN33 with 44 nucleotides of the 5'UTR of rpiRcfused to gfp, PtufA promoter	This study
pRAB1	cat bla, PpagA-cre; expression of cre in staphylococci	(Leibig et al. , 2008)
pUC19	E. coli cloning vector	Addgenes
pUC19:lox66-tetM-lox71	pUC19 with tetM gene flanked by lox sites	This study
pIMAY	Temperature-sensitive Shuttle vector for allelic exchange	(Monk et al. , 2012)
pIMAYrnaIII::lox66-tetM-lox71	Allelic replacement vector for S. aureus rnaIII	This study
pIMAY-rpiRc-Flag	Allelic replacement vector for S. aureus rpiRc; a flag epitop was fused to the c-terminal part of RpiRc.	This study
pIMAYrpiRc::lox66-tetM-lox71	Allelic replacement vector for S. aureus rpiRc	This study
Corrigan,R.M. and Foster,T.J. (2009) An improved tetracycline-inducible expression vector for Staphylococcus aureus. Plasmid, 61, 126–129.
Ivain,L., Bordeau,V., Eyraud, A., Hallier, M., Dréano, S., Tattevin, P., Felden, B. and Chabeskaya, S. (2017) An in vivo reporter assay for sRNA-directed gene control in Gram-positive bacteria: identifying a novel sRNA target in Staphylococcus aureus. Nucleic Acids Res. 2017 May 5;45(8):4994-5007.
Charpentier,E., Anton,A.I., Barry,P., Alfonso,B., Fang,Y. and Novick,R.P. (2004) Novel cassette-based shuttle vector system for gram-positive bacteria. Appl Environ Microbiol, 70, 6076–6085.
Leibig, M., Krismer, B., Kolb, M., Friede, A., Götz, F. and Bertram, P. Marker removal in staphylococci via Cre recombinase and different lox sites. Appl Environ Microbiol. 2008 Mar;74(5):1316-23.
Monk, I.R,. Shah, I.M,. Xu, M,. Tan, M.W., and Foster, T.J.Transforming the untransformable: application of direct transformation to manipulate genetically Staphylococcus aureus and Staphylococcus epidermidis. mBio. 2012 Mar 20;3(2):e00277-11.

## Sheet: Primers
Primers	sequences	Utilization
		MAPS
pRMC2-2XMS2-for	TTAAAATAAGCTTGATGGTACCCGTACACCATCAGGGTACGTTTTTCAGACACCATCAGGGTCTGACTACTAGATCTCGTACACCATCAGGGTACGTTTTC	pRMC2-ms2and pRMC2-ms2-rnaIII
2XMS2RNAIII-rev	CCATCACATCTCTGTGATCTGAGCTCCAGACCCTGATGGTGTCTGAAAAACGTACCCTGATGGTGTACGAGATCTAGTAGT	pRMC2-ms2-rnaIII
MS2RNAIII-for	GACACCATCAGGGTCTGGAGCTCAGATCACAGAGATGTGATGG	pRMC2-ms2-rnaIII
pRMC2-RNAIII-rev	TAAAACGACGGCCAGTGAATTCAACGCGAAAATATACC	pRMC2-ms2-rnaIII
pRMC2-MS2-TT-rev	TAAAACGACGGCCAGTGAATTCAAAATGCCGCCAGCGGAACTGGCGGCGAGCTCCAGACCCTGATGGTGTCTGAAAAACGTACCCTGATGGTGTACG	pRMC2-ms2 plasmid
		Gene expression
pISC3-endoRNAIII-for	TTAAAAGCTTGCATGCCTGCAGATACGTGGCAAACTGGTCAAT	pICS3-rnaIII
pISC3-PamiA-RNAIII-for	TTAAAAGCTTGCATGCCTGCAGGAAAATTTGTTTGATTTTTAATGGATAATGTGATATAATGGAGATCACAGAGATGTGATGGAAAAT	pICS3-PamiA-rnaIII
pISC3-PamiA-d60RNAIII-for	TTAAAAGCTTGCATGCCTGCAGGAAAATTTGTTTGATTTTTAATGGATAATGTGATATAATGGTAACTAGGGAAGGAGTGATTTCAATGG	pICS3-PamiA-d60rnaIII
pISC3-RNAIII-rev	GAGAAAATACCGCATCAGGCGCCAACGCGAAAATATACCTGTAT	pICS3-rnaIII, pICS3-PamiA-rnaIII, pICS3-PamiA-d60rnaIII and pICS3-PtufA-rnaIII
pISC3-endoRpiRc-for	TTAAAAGCTTGCATGCCTGCAGCTAACGCATTATTTGCAATTAAATTTGCCC	pICS3-rpiRc
pISC3-RpiRc-rev	GAGAAAATACCGCATCAGGCGCCGAAATTGAATGGCCTTATCAAATCATTGGTC	pICS3-rpiRc
pISC3-PtufA-for	TTAAAAGCTTGCATGCCTGCAGACATCATTACGTTCAAACAC	pICS3-PtufA-rnaIII
PtufA-RNAIII-for	GAGAAACTATCATGAGAGAAGATCACAGAGATGTGATGGAAAAT	pICS3-PtufA-rnaIII
PtufA-rev	TCTCTCATGATAGTTTCTCAC	pICS3-PtufA-rnaIII
		GFP reporter assay
pCN33-PtufA-for	GGCGGCCGCTGCATGCCTGCAGACATCATTACGTTCAAACAC	PstI-PtufA PCR fragment
PtufA-rev	TCTCTCATGATAGTTTCTCAC	PstI-PtufA PCR fragment
PtufA-rpiRc-for	GTGAGAAACTATCATGAGAGACATCTTAAAAAAATTTACAGTTTTACAATTC	pCN33-PtufA-rpiRc-gfp
PtufA-44rpiRc-for	GTGAGAAACTATCATGAGAGAGCCAACGCTAATAAAATATATTGCGTT	pCN33-PtufA-44rpiRc-gfp
RpiRc-GFP-rev	CTTCTCCTTTGCTTCTAGAGATATCTACGTTTGACATATTAATCACTC	pCN33-PtufA-rpiRc-gfp and pCN33-PtufA-44rpiRc-gfp
		Gene replacement
pUC19-lox71-TetM-for	GGGGATCCTCTAGAGTCGACCTGCAGTACCGTTCGTATAATGTATGCTATACGAAGTTATCCTAGGCAAATATGCTCTTACGTGCTATTA	pUC19:lox66-tetM-lox71
pUC19-lox66-TetM-rev	ATTACGCCAAGCTTGCATGCCTGCAGTACCGTTCGTATAGCATACATTATACGAAGTTATCTCGAGGCCGCGGAAATATTGAAGGCTAGT	pUC19:lox66-tetM-lox71
pIMAY-RNAIII-for	TAAAGGGAACAAAAGCTGGGTACCTTTAGGATCCCAGTAATAAAATCAAA	pIMAYrnaIII::lox66-tetM-lox71
pUC19-lox-RNAIII-rev	GGTCGACTCTAGAGGATCCCCCTAAAAGCATTTATTTTCCAATTTTTC	pIMAYrnaIII::lox66-tetM-lox71
pUC19-lox-RNAIII-for	GGCATGCAAGCTTGGCGTAATTGTAATGAAGAAGGGATGAGTTAATC	pIMAYrnaIII::lox66-tetM-lox71
pIMAY-rpiRc-for	TAAAGGGAACAAAAGCTGGGTACCTTGCACATGGGAGTATGCTAT	pIMAY-rpiRc-Flag
rpiRc-FLAG-rev	TGTCATGATCTTTATAATCACCGTCATGGTCTTTGTAGTCATGTTTAAAGTTAATATTT	pIMAY-rpiRc-Flag
rpiRc-FLAG -for	ATTATAAAGATCATGACATCGACTACAAAGACGATGACAAGTAACAGTCTTATATAAATT	pIMAY-rpiRc-Flag
pIMAY-rpiRc-rev	TCACTATAGGGCGAATTGGAGCTCCATTTGCTAAAATCGGTATTAC	pIMAY-rpiRc-Flag
pIMAY-rpiRc-for	TAAAGGGAACAAAAGCTGGGTACCGAACACCGAAACAATACTCATAGC	pIMAYDrpiRc::lox66-tetM-lox71
pUC19-loxrpiRc-rev	GGTCGACTCTAGAGGATCCCCCGATTAATGCATCTTTACAATTTGAAG	pIMAYDrpiRc::lox66-tetM-lox71
pUC19-loxrpiRc-for	GGCATGCAAGCTTGGCGTAATGCATATGACCAATGATTTGATAAG	pIMAYDrpiRc::lox66-tetM-lox71
pIMAY-rpiRc-rev	TCACTATAGGGCGAATTGGAGCTCGGAACTGATAGGTATTACGGCAGG	pIMAYDrpiRc::lox66-tetM-lox71

## Sheet: Primers_2
Primers	sequences	Utilization
		Northern blot
RNAIII probe	GATGGCTTAATAACTCATAC
tmRNA probe	ACACGCTTAATGAGCTCGGG
MS2 probe	CAGACCCTGATGGTGTCTGAAAAACGTACCC
		RT-qPCR
16S RT-qPCR for	GAGGAAGGTGGGGATGACG
16S RT-qPCR rev	ATGGTGTGACGGGCGGTGTG
tmRNA RT-qPCR for	CACTCTGCATCGCCTAACAG
tmRNA RT-qPCR rev	TCAAACGGCAGTGTTTAGCA
gyrB RT-qPCR for	CCAGGTAAATTAGCCGATTGC
gyrB RT-qPCR rev	AAATCGCCTGCGTTCTAGAG
GFP RT-qPCR for	CCTGTTCCATGGCCAACACT
GFP RT-qPCR rev	CTTCGGGCATGGCACTCTT
rpiRc RT-qPCR for	CGCGCACTTAATCATGCAAATA
rpiRc RT-qPCR rev	GGTATAAGTCGGTAGCAACTACAA
rpiA RT-qPCR for	TGACATGACGCTGGGAATTG
rpiA RT-qPCR rev	CACCACCGCCACCTTTAAT
zwf RT-qPCR for	CTTAAGCCATCGTAAGTTGTTTCC
zwf RT-qPCR rev	TAATGTCACGACGTCCAATACC
		EMSA/Toeprint
T7-161-UTR-rpiRc-for	TAATACGACTCACTATAGGCATCTTAAAAAAATTTACAGTTTTACAATTC	EMSA
T7-D41 rpiRc-for	TAATACGACTCACTATAGGCATCTTAAAAAAATTTACAGTTTTACAATTCAATATACGTTACAAGTTGTAAATACCATC	EMSA
rpiRc(T7)-rev	CATATATGGATATTGACTATC	EMSA
T7-RNAIII-for	TAATACGACTCACTATAGGTAACTAGATCACAGAGATGTGATGG	EMSA/Toeprint
T7-D85RNAIII-for	TAATACGACTCACTATAGGTAACTAGGCACAAGATATCATTTCAACAATCGGTG	EMSA/Toeprint
RNAIII(T7)-rev	CAAAAAAGGCCGCGAGCTTGGGAG	EMSA/Toeprint
MutSD-AUG-RNAIII-for	AACCGGAGTGATTTCAAAAGCACAAGATATCATTTCAACAATCGG	Toeprint
MutSD-AUG-RNAIII-rev	CTTTTGAAATCACTCCGGTTTTAATTAAGATAAAAATTCTTAAAATT	Toeprint
T7-5'UTR rpiRc-for	TAATACGACTCACTATAGGAATGATTAAGATGGTAGATTTAGTC	Toeprint
gfp(T7)-rev	CCCATTAACATCACCATCTAATTC	Toeprint
